# Supplementary material for: Developing Biomarkers for the Skin: Biomarkers for the Diagnosis and Prediction of Treatment Outcomes of Alzheimer’s Disease
Source: Int J Mol Sci. 2023 May 9;24(10):8478. doi: 10.3390/ijms24108478 (PMC10218562; doi:10.3390/ijms24108478)
Supplement: Supplementary file 1 [file ijms-24-08478-s001.zip]

Archive with 1 entries (1 files):
- ijms-2362649-supplementary.pdf
